# Supplementary material for: Correction to “The CH– 3Σ– Anion: Inelastic Rate Coefficients from Collisions with He at Interstellar Conditions”
Source: J Phys Chem A. 2023 Jun 6;127(23):5075–81. doi: 10.1021/acs.jpca.3c03005 (PMC10278135; doi:10.1021/acs.jpca.3c03005)
Supplement: Supplementary file 1 — jp3c03005_si_001.zip [file jp3c03005_si_001.zip]

Archive with 2 entries (2 files):
- erratum-SI.pdf
- __MACOSX/._erratum-SI.pdf
